# Supplementary material for: SVF Combined with HGF-Functionalized Self-Assembling Peptide Hydrogel Promotes Spinal Cord Injury Repair in Rats
Source: Gels. 2026 Jul 16;12(7):638. doi: 10.3390/gels12070638 (PMC13409384; doi:10.3390/gels12070638)
Supplement: Supplementary file 1 [file gels-12-00638-s001.zip]

Archive with 1 entries (1 files):
- gels-4372269-supplementary.pdf
